# Supplementary material for: Negative Relationship between Post-Treatment Stromal Tumor-Infiltrating Lymphocyte (TIL) and Survival in Triple-Negative Breast Cancer Patients Treated with Dose-Dense Dose-Intense NeoAdjuvant Chemotherapy
Source: Cancers (Basel). 2022 Mar 4;14(5):1331. doi: 10.3390/cancers14051331 (PMC8909288; doi:10.3390/cancers14051331)
Supplement: Supplementary file 1 [file cancers-14-01331-s001.zip]

Archive with 2 entries (2 files):
- cancers-1604825-Figure S1 and Tables S1-S6.pdf
- cancers-1604825-Table S7.xlsx
