# Supplementary material for: Negative Relationship between Post-Treatment Stromal Tumor-Infiltrating Lymphocyte (TIL) and Survival in Triple-Negative Breast Cancer Patients Treated with Dose-Dense Dose-Intense NeoAdjuvant Chemotherapy
Source: Cancers (Basel). 2022 Mar 4;14(5):1331. doi: 10.3390/cancers14051331 (PMC8909288; doi:10.3390/cancers14051331)
Supplement: Supplementary file 1 [file cancers-14-01331-s001.zip › cancers-1604825-Table S7.xlsx]

## Sheet: Feuil1
Age	Pregnancies	Menopausal status	Family history	Clinical tumor stage	Clinical nodal status	Tumor grade	RA	p53	LVI (pre-NAC)	SUV (pre-NAC)	TIL levels (pre-NAC)	Chemotherapy regimen	pCR (global)	pCR (in breast)	Nodal involvment (post-NAC)	LVI (post-NAC)	SUV at 2 cures	TIL levels (post-NAC)	SUV relative variation	TILs absolute variation	RFS time	RFS status	OS time	OS status
60 - 69	1-3	postmenopausal	0	T2	N1	2	0	Mutated	Presence	23.6	10	SIM-1	No pCR	No pCR	N-	Presence	17.8	2	-24.5763	<0	30.2951	0	30.2951	0
40 - 49	1-3	premenopausal	0	T3	N0	3	0	Mutated	Absence	18.3	2	SIM-1	No pCR	No pCR	N-	Presence	9.4	15	-48.6339	>=0	37.4098	1	42.7869	1
40 - 49	0	premenopausal	0	T2	N0	3	0	Mutated	Absence	15.4	40	SIM-2	No pCR	No pCR	N+	Absence	4.7	0.5	-69.4805	<0	4.78689	0	4.78689	0
40 - 49	1-3	premenopausal	0	T3	N0	3	#N/A	Mutated	Presence	13.3	2	SIM-2	No pCR	No pCR	N-	Presence	12.5	10	-6.01504	>=0	29.4098	1	31.7705	0
40 - 49	0	premenopausal	1	T2	N0	3	#N/A	#N/A	Absence	9.1	#N/A	SIM-1	No pCR	No pCR	N+	Absence	0	7	-100	#N/A	12.8525	1	81.6721	0
70 - 79	1-3	postmenopausal	0	T3	N0	3	0	Wild type	Absence	#N/A	8	SIM-1	pCR	pCR	N-	Absence	#N/A	0	#N/A	<0	84.5902	0	84.5902	0
30 - 39	1-3	premenopausal	>=2	T1	N1	3	#N/A	Wild type	Presence	2.7	30	SIM-1	No pCR	pCR	N+	Absence	1.9	80	-29.6296	>=0	2	1	7.93443	1
50 - 59	1-3	premenopausal	0	T3	N2	2	0	#N/A	Absence	#N/A	80	SIM-2	No pCR	pCR	N+	Absence	#N/A	15	#N/A	<0	14.7869	0	14.7869	0
40 - 49	>3	premenopausal	0	T3	N1	3	#N/A	#N/A	#N/A	#N/A	15	SIM-1	No pCR	No pCR	N+	Presence	#N/A	35	-26	>=0	12.459	1	14.7213	1
50 - 59	1-3	postmenopausal	1	T3	N0	3	#N/A	#N/A	Absence	26.7	#N/A	SIM-2	pCR	pCR	N-	Absence	8.4	10	-68.5393	#N/A	0.590164	0	0.590164	0
50 - 59	1-3	postmenopausal	0	T2	N0	3	0	Mutated	Absence	12.8	70	SIM-1	pCR	pCR	N-	Absence	1.9	3	-85.1562	<0	59.7049	0	59.7049	0
40 - 49	0	premenopausal	0	T3	N0	3	>0	#N/A	Absence	12.1	5	SIM-2	No pCR	No pCR	N-	Absence	4.6	1	-61.9835	<0	19.9344	0	19.9344	0
50 - 59	1-3	postmenopausal	>=2	T3	N0	3	0	Mutated	Absence	23.5	55	SIM-1	No pCR	No pCR	N-	Absence	22.5	25	-4.25532	<0	14.3607	0	14.3607	0
40 - 49	>3	premenopausal	0	T3	N0	3	0	Mutated	Absence	10	23	SIM-1	pCR	pCR	N-	Absence	2.2	40	-78	>=0	44.459	0	44.459	0
30 - 39	0	premenopausal	0	T3	N3	3	0	Mutated	Absence	#N/A	20	SIM-1	No pCR	No pCR	N-	Absence	#N/A	30	#N/A	>=0	27.0492	0	27.0492	0
30 - 39	1-3	premenopausal	>=2	T2	N0	3	0	Mutated	Presence	7.3	20	SIM-1	No pCR	No pCR	N+	Presence	3.4	15	-53.4247	<0	58.0656	0	58.0656	0
50 - 59	0	postmenopausal	0	T3	N0	3	0	Mutated	Absence	12	20	SIM-1	No pCR	No pCR	N-	Absence	3.2	5	-73.3333	<0	55.8689	0	55.8689	0
30 - 39	1-3	premenopausal	1	T2	N0	3	0	Mutated	Absence	14	25	SIM-1	pCR	pCR	N-	Absence	3	0	-78.5714	<0	30.4918	0	30.4918	0
30 - 39	1-3	premenopausal	0	T3	N2	3	0	Mutated	Absence	14	20	SIM-1	No pCR	No pCR	N-	Absence	4.3	30	-69.2857	>=0	12.8525	1	42.3934	1
60 - 69	1-3	postmenopausal	0	T3	N1	3	0	Wild type	Absence	5.8	70	SIM-1	pCR	pCR	N-	Absence	0	2	-100	<0	59.6721	0	59.6721	0
40 - 49	1-3	premenopausal	>=2	T3	N0	3	#N/A	#N/A	Absence	20.9	#N/A	SIM-1	No pCR	No pCR	N-	Absence	#N/A	6	#N/A	#N/A	11.6721	0	11.6721	0
60 - 69	>3	postmenopausal	1	T1	N2	3	0	Mutated	Presence	10.6	7	SIM-2	pCR	pCR	N-	Absence	2	2	-81.1321	<0	23.2459	1	26.918	0
40 - 49	0	postmenopausal	1	T3	N0	2	>0	Mutated	Absence	5	8	SIM-1	No pCR	No pCR	N-	Absence	4.2	2	-16	<0	69.3115	0	69.3115	0
50 - 59	1-3	postmenopausal	1	T3	N1	3	0	#N/A	Absence	17.7	12	SIM-2	No pCR	No pCR	N-	Absence	7.1	#N/A	-59.887	#N/A	0	0	0	0
20 - 29	0	premenopausal	0	T3	N0	3	#N/A	Mutated	Absence	31.4	8	SIM-1	No pCR	No pCR	N-	Absence	#N/A	0	#N/A	<0	97.377	0	97.377	0
50 - 59	>3	premenopausal	0	T2	N1	3	0	Mutated	Absence	8.5	1	SIM-1	pCR	pCR	N-	Absence	2.5	3	-70.5882	>=0	51.4754	0	51.4754	0
50 - 59	1-3	postmenopausal	0	T3	N1	3	0	Mutated	Absence	15	80	SIM-1	No pCR	pCR	N+	Absence	#N/A	0	#N/A	<0	59.9672	0	59.9672	0
30 - 39	1-3	premenopausal	0	T2	N0	3	#N/A	#N/A	Absence	#N/A	#N/A	SIM-1	No pCR	No pCR	N+	Absence	#N/A	30	#N/A	#N/A	14.3934	1	19.7705	1
60 - 69	1-3	postmenopausal	0	T3	N0	3	0	Mutated	Absence	10	15	SIM-1	No pCR	No pCR	N+	#N/A	5.2	5	-48	<0	11.1148	1	12.5246	1
40 - 49	1-3	premenopausal	0	T2	N0	3	0	Mutated	Absence	12.3	40	SIM-1	pCR	pCR	N-	Absence	1	0	-91.8699	<0	59.3443	0	59.3443	0
60 - 69	1-3	postmenopausal	0	T2	N1	3	0	Mutated	Absence	14	8	SIM-1	No pCR	No pCR	N+	Absence	8	5	-42.8571	<0	72.1311	0	72.1311	0
60 - 69	>3	postmenopausal	0	T3	N1	2	#N/A	#N/A	Absence	9.2	15	SIM-1	No pCR	No pCR	N-	Absence	#N/A	1	#N/A	<0	18.3607	0	18.3607	0
50 - 59	0	premenopausal	0	T3	N1	3	0	Mutated	Absence	8.8	8	SIM-1	pCR	pCR	N-	Absence	2.3	1	-73.8636	<0	14.459	1	21.1148	1
40 - 49	1-3	premenopausal	0	T3	N1	3	#N/A	#N/A	#N/A	11.6	#N/A	SIM-1	No pCR	No pCR	N+	Presence	2.7	9	-76.7241	#N/A	55.6721	0	55.6721	0
40 - 49	1-3	premenopausal	0	T3	N1	2	0	#N/A	Absence	13.8	12	SIM-2	pCR	pCR	N-	Absence	4	1	-71.0145	<0	9.44262	0	9.44262	0
40 - 49	1-3	premenopausal	0	T3	N0	3	0	Mutated	Absence	18.2	30	SIM-1	No pCR	No pCR	N-	Absence	4.6	0	-74.7253	<0	13.2787	1	64.8197	0
50 - 59	1-3	premenopausal	0	T2	N0	3	#N/A	Mutated	#N/A	13	#N/A	SIM-1	pCR	pCR	N-	Absence	2.9	#N/A	-77.6923	#N/A	100.262	0	100.262	0
40 - 49	1-3	premenopausal	0	T2	N1	3	0	Mutated	Absence	24.9	18	SIM-1	pCR	pCR	N-	Absence	3.3	4	-86.747	<0	32.5574	0	32.5574	0
40 - 49	1-3	postmenopausal	1	T2	N1	3	#N/A	#N/A	Absence	11.9	#N/A	SIM-1	pCR	pCR	N-	Absence	2.2	5	-81.5126	#N/A	74.5246	0	74.5246	0
50 - 59	1-3	postmenopausal	0	T3	N0	3	>0	Mutated	Absence	19.1	8	SIM-2	pCR	pCR	N-	Absence	#N/A	5	#N/A	<0	79.2459	0	79.2459	0
40 - 49	0	premenopausal	0	T3	N1	2	0	Wild type	Absence	6.4	15	SIM-1	pCR	pCR	N-	Absence	2.4	10	-62.5	<0	38.0984	0	38.0984	0
60 - 69	1-3	postmenopausal	0	T2	N1	2	#N/A	Mutated	Absence	11.3	1	SIM-1	No pCR	No pCR	N+	Absence	8.8	2	-22.1239	>=0	20.4262	0	20.4262	0
60 - 69	1-3	postmenopausal	0	T1	N1	3	0	Mutated	Absence	2.7	5	SIM-2	No pCR	pCR	N+	Absence	1.5	#N/A	-44.4444	#N/A	20.4918	1	25.8033	0
50 - 59	0	postmenopausal	0	T3	N1	3	0	#N/A	Absence	12	2	SIM-2	No pCR	No pCR	N-	Absence	#N/A	10	#N/A	>=0	16.2951	0	16.2951	0
40 - 49	0	premenopausal	0	T3	N0	3	0	Mutated	Absence	12	6	SIM-2	pCR	pCR	N-	Absence	10.1	7	-15.8333	>=0	37.6393	0	37.6393	0
30 - 39	0	premenopausal	>=2	T3	N1	3	0	Mutated	Absence	21.1	20	SIM-1	pCR	pCR	N-	Absence	5.4	0	-74.4076	<0	39.6066	0	39.6066	0
40 - 49	0	premenopausal	0	T2	N2	3	0	Mutated	Absence	8.4	15	SIM-1	No pCR	pCR	N+	Absence	1.6	#N/A	-80.9524	#N/A	16.3607	1	64.0328	1
50 - 59	1-3	postmenopausal	0	T3	N0	3	0	Wild type	Absence	5.7	15	SIM-1	No pCR	No pCR	N-	Absence	2.2	8	-61.4035	<0	42.0984	0	42.0984	0
50 - 59	1-3	premenopausal	#N/A	T2	N2	3	0	Mutated	Absence	#N/A	20	SIM-1	pCR	pCR	N-	Absence	#N/A	3	#N/A	<0	115.541	0	115.541	0
40 - 49	0	premenopausal	0	T2	N0	3	#N/A	Mutated	#N/A	11.2	45	SIM-1	pCR	pCR	N-	Absence	2.6	3	-76.7857	<0	74.7869	0	74.7869	0
30 - 39	1-3	premenopausal	0	T2	N1	3	0	Mutated	Presence	18.9	20	SIM-1	No pCR	No pCR	N+	Presence	6.1	2	-67.7249	<0	5.7377	1	6.68852	1
40 - 49	1-3	premenopausal	0	T2	N0	2	0	#N/A	Absence	5.1	40	SIM-2	No pCR	No pCR	N-	Absence	2.2	1	-56.8627	<0	4.85246	0	4.85246	0
50 - 59	>3	premenopausal	0	T3	N2	3	#N/A	#N/A	Absence	4.1	8	SIM-1	No pCR	No pCR	N+	Presence	3	15	-26.8293	>=0	5.86885	1	19.3443	1
50 - 59	1-3	postmenopausal	0	T2	N0	3	0	Mutated	Absence	17.8	2	SIM-2	pCR	pCR	N-	Absence	2.1	0	-88.2022	<0	27.1148	0	27.1148	0
40 - 49	0	premenopausal	>=2	T3	N2	3	0	Mutated	Presence	2.7	8	SIM-1	pCR	pCR	N-	Absence	1.3	0	-51.8519	<0	50.0328	0	50.0328	0
40 - 49	0	premenopausal	0	T2	N0	3	#N/A	Mutated	Absence	11	8	SIM-1	pCR	pCR	N-	Absence	#N/A	0	#N/A	<0	96.4918	0	96.4918	0
70 - 79	1-3	postmenopausal	>=2	T3	N0	2	0	#N/A	Absence	11.8	15	SIM-2	pCR	pCR	N-	Absence	3.6	0.5	-69.4915	<0	0.721311	0	0.721311	0
60 - 69	1-3	postmenopausal	0	T3	N0	2	0	Mutated	Absence	10	8	SIM-1	No pCR	No pCR	N+	Absence	#N/A	#N/A	#N/A	#N/A	100.525	0	100.525	0
50 - 59	>3	postmenopausal	0	T3	N1	3	0	#N/A	Presence	12.9	30	SIM-1	pCR	pCR	N-	Absence	4	0	-68.9922	<0	39.7049	0	39.7049	0
20 - 29	0	premenopausal	>=2	T3	N2	3	0	Mutated	Presence	9.1	50	SIM-1	No pCR	No pCR	N+	Absence	5.3	50	-41.7582	>=0	10.1639	1	36.0656	1
40 - 49	>3	premenopausal	0	T2	N0	3	0	Mutated	Absence	18.2	70	SIM-1	pCR	pCR	N-	Absence	1.5	0	-91.7582	<0	6.88525	0	6.88525	0
50 - 59	>3	postmenopausal	#N/A	T2	N1	3	0	Mutated	Absence	#N/A	10	SIM-1	No pCR	No pCR	N+	Absence	#N/A	1	#N/A	<0	37.4098	0	37.4098	0
70 - 79	1-3	postmenopausal	0	T3	N1	3	0	#N/A	Absence	17.4	15	SIM-2	No pCR	No pCR	N-	Absence	12.8	50	-26.4368	>=0	0.655738	0	0.655738	0
40 - 49	0	premenopausal	0	T2	N1	3	#N/A	#N/A	#N/A	#N/A	#N/A	SIM-1	pCR	pCR	N-	Absence	#N/A	#N/A	#N/A	#N/A	57.9016	0	57.9016	0
40 - 49	0	premenopausal	0	T2	N0	3	0	Mutated	Absence	10.2	1	SIM-1	No pCR	No pCR	N-	Absence	4	3	-60.7843	>=0	51.5738	0	51.5738	0
60 - 69	1-3	postmenopausal	0	T3	N2	3	0	Wild type	Absence	6.2	30	SIM-1	pCR	pCR	N-	Absence	1.7	5	-72.5806	<0	92.2295	0	92.2295	0
50 - 59	>3	premenopausal	0	T3	N0	3	0	Wild type	Absence	11.5	30	SIM-1	pCR	pCR	N-	Absence	1.9	2	-83.4783	<0	38.2951	0	38.2951	0
60 - 69	1-3	postmenopausal	0	T2	N1	3	0	Mutated	Absence	20.3	75	SIM-1	pCR	pCR	N-	Absence	3.8	0	-81.2808	<0	50.7869	0	50.7869	0
50 - 59	1-3	postmenopausal	0	T2	N0	3	#N/A	#N/A	Absence	23.2	18	SIM-1	pCR	pCR	N-	Absence	4.4	5	-81.0345	<0	14.459	0	14.459	0
30 - 39	0	premenopausal	1	T2	N1	2	0	Mutated	Absence	4.7	30	SIM-1	No pCR	No pCR	N+	Presence	1.8	7	-61.7021	<0	29.8361	0	29.8361	0
20 - 29	0	premenopausal	1	T2	N1	3	0	Mutated	Absence	14	8	SIM-1	No pCR	No pCR	N+	Absence	8	10	-42.8571	>=0	56.9836	0	56.9836	0
60 - 69	1-3	postmenopausal	0	T3	N1	3	0	Mutated	#N/A	7.1	10	SIM-1	No pCR	No pCR	N+	Absence	2.3	3	-67.6056	<0	37.2131	1	45.8689	1
50 - 59	0	premenopausal	0	T3	N1	3	0	Wild type	Absence	9.3	10	SIM-1	No pCR	No pCR	N-	Absence	5.2	10	-44.086	>=0	84.4262	0	84.4262	0
40 - 49	1-3	premenopausal	0	T3	N0	3	0	Mutated	Absence	9.6	2	SIM-1	No pCR	No pCR	N-	Absence	2.2	5	-77.0833	>=0	47.377	0	47.377	0
40 - 49	>3	premenopausal	0	T2	N0	2	>0	Mutated	Absence	6	15	SIM-1	No pCR	No pCR	N+	Absence	#N/A	15	#N/A	>=0	60.5902	0	60.5902	0
40 - 49	1-3	premenopausal	1	T2	N0	3	0	Mutated	Absence	19	70	SIM-1	pCR	pCR	N-	Absence	4.7	0	-75.2632	<0	40.3607	0	40.3607	0
40 - 49	>3	premenopausal	0	T3	N1	3	0	Wild type	Presence	6.3	8	SIM-1	No pCR	Progression	#N/A	Absence	4.3	#N/A	-31.746	#N/A	#N/A	1	#N/A	1
50 - 59	>3	postmenopausal	0	T3	N1	3	#N/A	Mutated	Absence	5.4	8	SIM-1	No pCR	No pCR	N+	Absence	4.1	2	-24.0741	<0	87.3115	0	87.3115	0
40 - 49	1-3	premenopausal	0	T2	N0	3	0	Mutated	Absence	27.3	#N/A	SIM-1	pCR	pCR	N-	Absence	0	0	-100	#N/A	81.6721	0	81.6721	0
40 - 49	>3	premenopausal	1	T2	N0	3	0	Mutated	Presence	12.5	15	SIM-1	No pCR	No pCR	N-	Absence	3.8	0	-69.6	<0	29.1475	0	29.1475	0
30 - 39	0	premenopausal	>=2	T3	N1	2	#N/A	#N/A	Presence	11.3	5	SIM-1	pCR	pCR	N-	Absence	3.4	0.5	-69.9115	<0	15.2787	1	18.3279	1
30 - 39	1-3	premenopausal	0	T2	N0	3	#N/A	Mutated	Absence	17.8	70	SIM-1	pCR	pCR	N-	Absence	3.5	7	-80.3371	<0	78.8197	0	78.8197	0
50 - 59	0	postmenopausal	0	T3	N0	3	#N/A	#N/A	#N/A	9.5	#N/A	SIM-1	pCR	pCR	N-	Absence	2.8	5	-70.5263	#N/A	76.0984	0	76.0984	0
40 - 49	1-3	postmenopausal	0	T2	N2	3	0	Mutated	Absence	3.7	70	SIM-1	No pCR	No pCR	N+	Presence	0	1	-100	<0	3.2459	1	81.7377	0
50 - 59	>3	postmenopausal	1	T2	N0	3	#N/A	Wild type	Absence	12	10	SIM-1	pCR	pCR	N-	Absence	5.8	1	-51.6667	<0	25.7049	0	25.7049	0
30 - 39	1-3	premenopausal	1	T2	N0	3	#N/A	#N/A	Absence	16.9	15	SIM-1	pCR	pCR	N-	Absence	2.9	5	-82.8402	<0	9.93443	1	15.082	1
50 - 59	>3	postmenopausal	0	T2	N1	3	0	Mutated	Absence	18.8	8	SIM-1	No pCR	No pCR	N+	Absence	5.5	13	-70.7447	>=0	77.0492	0	77.0492	0
30 - 39	0	premenopausal	0	T3	N1	3	0	Mutated	Presence	9.7	15	SIM-1	pCR	pCR	N-	Absence	0	0	-100	<0	11.4426	1	43.6066	0
50 - 59	1-3	premenopausal	0	T3	N0	3	0	Wild type	Absence	12.7	10	SIM-1	No pCR	No pCR	N-	Absence	3	15	-76.378	>=0	38.1967	0	38.1967	0
60 - 69	1-3	postmenopausal	0	T3	N0	2	0	Wild type	Absence	5.6	0	SIM-2	No pCR	No pCR	N-	Absence	4.9	15	-12.5	>=0	1.11475	0	1.11475	0
60 - 69	1-3	postmenopausal	1	T2	N0	3	0	Mutated	Absence	10.1	2	SIM-1	No pCR	No pCR	N-	Absence	7.5	2	-25.7426	>=0	59.7049	0	59.7049	0
40 - 49	1-3	premenopausal	0	T2	N0	3	#N/A	#N/A	Presence	7.8	#N/A	SIM-2	No pCR	No pCR	N-	Absence	4.7	#N/A	-39.7436	#N/A	23.4426	0	23.4426	0
70 - 79	0	postmenopausal	0	T2	N2	3	0	Mutated	Presence	3.9	20	SIM-1	No pCR	pCR	N+	Absence	0	3	-100	<0	52.0656	1	53.9344	0
30 - 39	0	premenopausal	0	T3	N1	3	>0	Mutated	Absence	21.6	30	SIM-2	pCR	pCR	N-	Absence	10.8	0	-50	<0	15.8689	0	15.8689	0
70 - 79	0	postmenopausal	1	T3	N0	3	0	#N/A	Absence	15.9	25	SIM-2	No pCR	No pCR	N-	Absence	5.8	25	-63.522	>=0	4.52459	0	4.52459	0
40 - 49	1-3	premenopausal	0	T2	N1	3	0	Mutated	Absence	10.7	2	SIM-1	pCR	pCR	N-	Absence	2.4	0	-77.5701	<0	17.5738	0	17.5738	0
70 - 79	0	postmenopausal	0	T2	N3	3	0	Mutated	Absence	19	8	SIM-1	pCR	pCR	N-	Absence	0	0	-100	<0	10.9508	1	19.4426	1
60 - 69	1-3	postmenopausal	0	T2	N1	3	0	Mutated	#N/A	22.4	60	SIM-1	pCR	pCR	N-	Absence	4	0	-82.1429	<0	48.1967	0	48.1967	0
30 - 39	0	premenopausal	0	T3	N1	3	0	Mutated	Absence	10.1	2	SIM-1	No pCR	No pCR	N+	Absence	5.3	5	-47.5248	>=0	16.3934	0	16.3934	0
40 - 49	1-3	premenopausal	0	T3	N0	3	#N/A	Mutated	Absence	15.8	8	SIM-2	No pCR	No pCR	N-	Absence	5.1	7	-67.7215	<0	30.2951	0	30.2951	0
60 - 69	1-3	postmenopausal	0	T2	N1	3	0	Mutated	Absence	11.5	30	SIM-1	No pCR	No pCR	N+	Absence	3.7	15	-67.8261	<0	46.8525	0	46.8525	0
30 - 39	1-3	premenopausal	1	T2	N1	3	0	Mutated	Presence	8.5	20	SIM-1	pCR	pCR	N-	Absence	0	0	-100	<0	68.2623	0	68.2623	0
50 - 59	1-3	postmenopausal	0	T2	N0	3	0	#N/A	Absence	22.3	73	SIM-2	pCR	pCR	N-	Absence	3.8	#N/A	-82.9596	#N/A	15.1148	0	15.1148	0
60 - 69	1-3	postmenopausal	0	T2	N0	3	0	Mutated	Absence	7.3	8	SIM-1	No pCR	No pCR	N-	Absence	3.6	1	-50.6849	<0	64.8197	0	64.8197	0
60 - 69	>3	postmenopausal	0	T3	N1	2	>0	Wild type	Absence	#N/A	5	SIM-2	No pCR	No pCR	N+	Absence	#N/A	1	#N/A	<0	12.1639	0	12.1639	0
50 - 59	1-3	postmenopausal	>=2	T2	N1	3	0	Mutated	Absence	14	10	SIM-1	No pCR	No pCR	N-	Absence	5.7	40	-59.2857	>=0	36.1311	0	36.1311	0
40 - 49	1-3	premenopausal	0	T2	N0	3	0	Mutated	Absence	20.4	8	SIM-1	pCR	pCR	N-	Absence	6.1	0	-70.098	<0	78.6557	0	78.6557	0
30 - 39	1-3	premenopausal	>=2	T3	N1	3	0	Mutated	Absence	17.7	50	SIM-2	No pCR	No pCR	N-	Absence	9.5	25	-46.3277	<0	26.2951	0	26.2951	0
50 - 59	1-3	premenopausal	1	T3	N0	2	0	#N/A	Absence	13	8	SIM-1	No pCR	No pCR	N-	Absence	6.6	3	-49.2308	<0	79.1803	0	79.1803	0
30 - 39	0	premenopausal	1	T2	N1	3	0	Mutated	Absence	25.9	25	SIM-2	No pCR	No pCR	N-	Absence	23.7	15	-8.49421	<0	15.1475	0	15.1475	0
30 - 39	1-3	premenopausal	1	T3	N1	2	#N/A	Mutated	Presence	13.2	50	SIM-2	No pCR	No pCR	N+	Absence	9.8	50	-25.7576	>=0	20.0328	0	20.0328	0
70 - 79	1-3	postmenopausal	1	T3	N1	3	0	Mutated	Absence	5.6	2	SIM-1	pCR	No pCR	N-	Absence	3	3	-46.4286	>=0	36.8852	0	36.8852	0
30 - 39	0	premenopausal	>=2	T3	N2	2	0	Mutated	Presence	6.4	40	SIM-1	No pCR	pCR	N+	Absence	6.4	0	0	<0	105.016	0	105.016	0
50 - 59	1-3	postmenopausal	0	T2	N0	3	0	Mutated	Absence	7.9	10	SIM-2	pCR	pCR	N-	Absence	2.3	10	-70.8861	>=0	3.18033	0	3.18033	0
40 - 49	0	premenopausal	1	T3	N0	3	0	Mutated	Absence	9.6	5	SIM-1	No pCR	No pCR	N-	Absence	6.5	10	-32.2917	>=0	12.4918	1	18.1311	1
50 - 59	>3	postmenopausal	0	T3	N1	2	#N/A	Mutated	Absence	7.2	1	SIM-1	No pCR	No pCR	N+	Absence	6.7	4	-6.94444	>=0	36.7869	0	36.7869	0
40 - 49	1-3	premenopausal	0	T3	N0	3	0	Mutated	Absence	19	8	SIM-1	pCR	pCR	N-	Absence	4.4	1	-76.8421	<0	65.1803	0	65.1803	0
